# Supplementary material for: Transcriptome analysis for Caenorhabditis elegans based on novel expressed sequence tags
Source: BMC Biol. 2008 Jul 8;6:30. doi: 10.1186/1741-7007-6-30 (PMC2474577; doi:10.1186/1741-7007-6-30)
Supplement: Additional file 1 — Computationally predicted genes (WS170) partially confirmed by 454 expressed sequence tags. [file 1741-7007-6-30-S1.xls]

## Sheet: Sheet1
AH10.4	C24H11.6	C53C11.4	F22H10.2	F53F4.9	K12B6.7	T06E4.7	W05E10.5	Y47D7A.16	Y67D8C.6	ZC334.10
B0024.15	C25H3.11	C54F6.9	F23D12.7	F54B11.8	M01G5.1	T07A5.5	W05F2.7	Y47G6A.29	Y71A12B.4	ZC334.11
B0252.8	C28D4.10	C55A6.12	F23F12.13	F54B11.9	M02B1.1	T07C12.14	W07E11.4	Y48A5A.3	Y71F9AL.11	ZC506.4
B0281.3	C30H6.11	D1025.10	F26D2.12	F55C9.3	M02B7.7	T08A9.13	W08F4.5	Y48E1B.11	Y71F9AL.12	ZK1320.13
B0457.6	C31H2.4	D1053.4	F35C8.8	F57B10.6	R02D5.6	T08B2.3	Y105C5A.14	Y48E1B.15	Y71F9AR.2	ZK180.1
B0507.11	C32A3.2	D2096.1	F35H12.1	F57C9.6	R05C11.4	T09F3.4	Y105C5B.16	Y49F6C.6	Y71F9B.6	ZK488.1
B0524.6	C33G8.2	E01A2.5	F36A2.2	F57G4.5	R05F9.11	T10B10.8	Y116A8B.5	Y51H7C.4	Y71G12B.13	ZK669.2
B0546.3	C34C12.7	E03G2.1	F38G1.3	F58B6.1	R05H11.2	T10D4.3	Y17D7A.1	Y53H1A.4	Y71H2AM.8	ZK688.7
C02F5.13	C35A5.9	F01E11.4	F39E9.12	F58D5.9	R08F11.2	T12C9.3	Y22D7AR.1	Y54B9A.1	Y73B3A.15	ZK993.2
C03B1.7	C35B8.4	F02E11.2	F39H12.3	H10E21.2	R09B5.4	T13F3.8	Y35H6.1	Y54F10BM.11	Y73F8A.21
C03H5.6	C36B7.2	F07C3.3	F40F4.8	K02B2.6	R10F2.4	T18D3.9	Y37A1B.15	Y54G11A.14	Y73F8A.30
C07B5.2	C36C9.5	F09E5.16	F40F8.3	K02D10.3	R11E3.2	T19C3.1	Y40B1A.5	Y54G2A.41	Y75B8A.11
C07E3.5	C39F7.1	F09E5.4	F40H6.6	K02F3.5	R11G11.12	T22B7.8	Y40C7B.1	Y55F3C.8	Y77E11A.16
C09B9.8	C46E1.3	F11D11.10	F41D3.6	K03B4.6	R13A1.10	T22F3.7	Y41D4B.21	Y57A10A.1	Y82E9BL.13
C09E7.5	C46F2.1	F12A10.6	F43C11.6	K03H6.5	T01D1.8	T23H4.1	Y43F8A.1	Y57A10A.35	Y92H12A.4
C09G12.1	C47A10.12	F14D2.7	F47B3.3	K06A9.3	T01E8.7	T26E3.9	Y45F10A.4	Y57G11C.34	Y92H12BL.4
C12D8.14	C50E3.9	F16H11.2	F47B3.8	K07D4.4	T02G5.6	T26G10.5	Y45F10B.14	Y57G11C.41	Y97E10B.3
C16C4.7	C50H2.6	F19H6.6	F48B9.8	K07F5.16	T05A7.9	T27B7.2	Y45F10D.6	Y57G11C.45	ZC15.2
C17E7.6	C52A11.2	F21F3.7	F52C6.13	K09C8.8	T05C3.3	VK10D6R.1	Y46C8AL.8	Y57G7A.8	ZC15.5
C24D10.9	C52G5.3	F21H12.7	F53A9.9	K11C4.2	T06A1.3	W04A4.6	Y46H3D.4	Y66H1B.5	ZC21.10
