# Supplementary material for: Transcriptome analysis for Caenorhabditis elegans based on novel expressed sequence tags
Source: BMC Biol. 2008 Jul 8;6:30. doi: 10.1186/1741-7007-6-30 (PMC2474577; doi:10.1186/1741-7007-6-30)
Supplement: Additional file 2 — Intergenic regions with five or more unique 454 expressed sequence tags. [file 1741-7007-6-30-S2.xls]

## Sheet: Sheet1
Count	Intergenic Coord	Intergenic dist	Dist to nearest gene	EST count
1	I:1075012..1078426	3414	563	99
2	II:2986010..2988301	2291	547	62
3	III:2571536..2573215	1679	376	49
4	I:15064437..15064822	385	10	46
5	I:12042974..12045224	2250	101	35
6	V:19198715..19200817	2102	94	35
7	III:4559710..4562704	2994	59	33
8	III:298555..315457	16902	262	32
9	X:1472885..1474001	1116	8	30
10	IV:9934182..9935039	857	229	25
11	I:14546618..14552079	5461	8	24
12	I:6945357..6946063	706	181	24
13	III:2960564..2962160	1596	492	23
14	X:16927937..16944791	16854	1211	22
15	II:13388661..13389660	999	253	20
16	III:3664472..3667602	3130	79	19
17	III:8935324..8944721	9397	1136	18
18	IV:9146114..9146455	341	13	18
19	V:1075619..1081451	5832	939	18
20	I:11158821..11167535	8714	3753	17
21	II:9749886..9750425	539	76	17
22	III:11170439..11171970	1531	377	17
23	III:11693714..11696566	2852	204	17
24	III:12532167..12538864	6697	140	17
25	III:69751..70527	776	91	17
26	II:5956644..5961678	5034	612	16
27	I:412513..412914	401	104	14
28	IV:2235710..2237682	1972	704	14
29	IV:6565245..6565884	639	114	14
30	V:16158293..16160487	2194	183	14
31	I:1841201..1842444	1243	107	13
32	II:11100234..11100888	654	156	13
33	II:15226621..15230280	3659	763	13
34	III:10932104..10933507	1403	334	13
35	V:17933196..17936555	3359	84	13
36	V:18985407..18986456	1049	18	13
37	III:12918551..12921405	2854	465	12
38	V:10464284..10468211	3927	42	12
39	V:6015505..6015886	381	5	12
40	X:1998106..2000940	2834	741	12
41	I:6876927..6878975	2048	427	11
42	II:3372140..3375138	2998	1432	11
43	II:6925882..6928701	2819	262	11
44	III:11737504..11746921	9417	318	11
45	III:2326497..2326908	411	117	11
46	V:1980421..1982526	2105	6	11
47	X:8824386..8827752	3366	211	11
48	II:8783559..8790478	6919	768	10
49	III:10210871..10211034	163	4	10
50	III:1733092..1743238	10146	4249	10
51	V:1335764..1351955	16191	3049	10
52	X:15523927..15537581	13654	3209	10
53	X:1643917..1647986	4069	31	10
54	X:4800096..4806577	6481	19	10
55	II:9773798..9774904	1106	150	9
56	III:12547957..12559578	11621	921	9
57	IV:1399352..1407264	7912	809	9
58	IV:7791218..7791797	579	1	9
59	X:5631778..5637845	6067	15	9
60	I:14274189..14283490	9301	219	8
61	I:15063820..15064285	465	18	8
62	I:3084877..3091284	6407	118	8
63	I:3167490..3168161	671	126	8
64	III:11306329..11306755	426	18	8
65	III:4098100..4121436	23336	1088	8
66	III:4396296..4397594	1298	104	8
67	X:15012843..15026225	13382	4845	8
68	X:3245969..3247206	1237	29	8
69	I:11783927..11795891	11964	558	7
70	II:15185278..15196107	10829	1612	7
71	II:7536914..7538119	1205	113	7
72	II:8838699..8839311	612	105	7
73	III:1917217..1927666	10449	822	7
74	III:2099622..2102282	2660	116	7
75	V:1482882..1484864	1982	56	7
76	V:1986835..1989501	2666	45	7
77	V:7751002..7751753	751	81	7
78	X:15616440..15620416	3976	928	7
79	X:1830741..1836331	5590	874	7
80	I:11923896..11925263	1367	591	6
81	I:12824792..12825228	436	10	6
82	I:1534237..1543526	9289	2882	6
83	I:5314609..5317640	3031	192	6
84	I:622190..631097	8907	643	6
85	II:10295677..10300702	5025	394	6
86	II:13025532..13032752	7220	1958	6
87	II:3048048..3048673	625	15	6
88	II:8617527..8620470	2943	51	6
89	III:1743309..1752172	8863	1819	6
90	III:2768655..2770841	2186	687	6
91	III:6365405..6366631	1226	36	6
92	III:8180218..8181854	1636	30	6
93	IV:3747301..3748252	951	47	6
94	IV:806153..808674	2521	232	6
95	V:6336709..6357288	20579	1448	6
96	X:1674151..1676492	2341	1081	6
97	X:837757..838677	920	315	6
98	X:9521419..9522578	1159	28	6
99	I:11653769..11675931	22162	7083	5
100	I:13280160..13281654	1494	184	5
101	I:2471936..2472419	483	37	5
102	I:2822086..2823469	1383	145	5
103	II:11162247..11171658	9411	4258	5
104	II:12796358..12800535	4177	22	5
105	III:12130215..12152775	22560	7576	5
106	III:3059869..3061194	1325	357	5
107	III:3301949..3312557	10608	3115	5
108	IV:16489185..16493388	4203	1905	5
109	IV:16646298..16647084	786	222	5
110	IV:2771787..2776135	4348	924	5
111	IV:5072219..5083291	11072	2107	5
112	V:10160795..10164059	3264	8	5
113	V:1361139..1373418	12279	403	5
114	V:5932735..5933473	738	180	5
115	X:13550644..13552474	1830	110	5
116	X:1503214..1510513	7299	1354	5
117	X:15996852..16013569	16717	6610	5
118	X:16123666..16123863	197	25	5
119	X:16601956..16603300	1344	401	5
120	X:1893266..1896848	3582	50	5
