# Supplementary material for: Transcriptome analysis for Caenorhabditis elegans based on novel expressed sequence tags
Source: BMC Biol. 2008 Jul 8;6:30. doi: 10.1186/1741-7007-6-30 (PMC2474577; doi:10.1186/1741-7007-6-30)
Supplement: Additional file 3 — List of genes with 454 expressed sequence tags mapped within their introns. [file 1741-7007-6-30-S3.xls]

## Sheet: Sheet1
2RSSE.1	F52G2.1	W02B3.5	Y77E11A.12	Y38F2AL.3	ZC482.5	F34D6.4
B0218.3	F53A2.1	W02B9.1	Y80D3A.2	Y39A1A.16	ZK470.2	F35C11.1
B0244.4	F53E10.3	W03F8.3	Y80D3A.9	Y39A3B.2	ZK54.2	F38E9.6
B0280.1	F53E4.1	W04B5.5	Y92H12BL.1	Y39A3B.5	ZK617.1	F40E10.6
B0414.7	F53F8.5	W04H10.3	Y95B8A.7	Y39A3CR.3	AC8.1	F40F11.4
B0464.5	F53H1.3	W06A7.3	ZC21.2	Y39E4B.12	B0348.4	F41E6.9
B0491.8	F54A3.1	W06H8.1	ZC328.2	Y46G5A.1	C27A7.5	F43G9.4
B0511.13	F54B11.8	W08A12.1	ZC410.5	Y47G6A.7	C56G2.1	F44A2.5
C02B4.3	F54D11.2	W08G11.3	ZC84.4	Y48B6A.12	D2045.1	F46F11.1
C04C3.2	F54E7.3	Y102A11A.3	ZK1073.1	Y48C3A.8	F22F7.7	F46F3.4
C04D8.1	F54G2.1	Y102E9.2	ZK112.2	Y48E1B.3	H01G02.1	Y37A1B.15
C04E7.4	F55A8.2	Y105C5A.14	ZK484.2	Y48G9A.4	K08A2.1	T21B10.3
C04H5.3	F56D12.4	Y105E8A.23	ZK643.5	Y51H7C.5	K11C4.3	T22C1.7
C05D10.1	F56H1.5	Y105E8A.29	ZK892.1	Y53H1C.2	M01D7.7	T22H6.6
C05D2.6	F56H9.5	Y110A2AL.12	ZK896.7	Y54E2A.6	M03C11.5	T22H9.2
C06C3.1	F57A10.3	Y111B2A.12	ZK970.1	Y54F10AM.2	M04G7.3	T23F2.2
C07G2.2	F57B9.5	Y111B2A.4	B0025.2	Y56A3A.31	R12A1.2	T24A11.1
C07G2.3	F57F10.1	Y113G7B.18	BE0003N10.3	Y56A3A.32	T01G1.1	T24H10.7
C09D8.1	F58A3.1	Y116A8C.28	C01A2.3	Y57A10B.1	T19E7.2	T26A8.1
C13B4.1	F58H7.3	Y116A8C.34	C02D4.2	Y57A10C.9	T28F12.3	T28B11.1
C15H11.2	H01A20.1	Y116F11B.12	C07A9.3	Y60A3A.14	W09B12.1	VF13D12L.3
C16C10.1	H06I04.6	Y119C1B.8	C08F11.13	Y71D11A.3	Y41C4A.4	Y38E10A.6
C16C10.8	H08J11.2	Y119D3B.16	C09E8.1	Y71H2AL.1	Y48C3A.5	Y67D2.6
C16D2.1	H14E04.5	Y17G7B.15	C10F3.4	Y73F8A.19	Y48E1B.2	Y6B3B.9
C18D1.1	H16D19.4	Y17G7B.24	C10H11.1	Y75B8A.13	Y51F10.3	Y70G10A.3
C18E9.10	H27C11.1	Y18D10A.3	C14H10.2	Y87G2A.8	B0379.4	Y71F9B.10
C18F3.2	H35B03.1	Y18H1A.12	C15C6.4	Y95B8A.11	C18A11.7	Y71F9B.5
C23H3.2	H38K22.2	Y20F4.2	C23H5.8	ZK1151.1	C44C10.9	Y71F9B.9
C24G6.2	H39E23.1	Y22D7AL.5	C27H5.3	ZK1321.4	T19A6.1	Y71G12B.12
C24H11.7	JC8.10	Y37A1B.2	C28D4.2	ZK377.2	T28D6.6	Y71G12B.15
C28H8.6	K01A2.4	Y37B11A.1	C29A12.4	ZK697.2	Y92H12A.5	Y71H2AM.9
C30D11.3	K02A11.3	Y37D8A.13	C39F7.1	C01C7.1	Y92H12BL.5	Y71H2B.10
C30F2.2	K02D3.2	Y37E3.15	C41C4.6	C06E8.3	B0399.1	Y75B8A.27
C30F8.4	K02H8.1	Y37E3.17	C46F11.5	C06H2.3	B0545.1	T21B10.6
C30G4.6	K03D10.1	Y38C9A.1	C48D5.1	C09H6.2	K04G7.10	T21F2.1
C32A3.1	K04G2.5	Y38H6A.2	C50C3.9	CC4.3	K09A9.6	T24D1.4
C32A3.3	K04G7.3	Y39A1A.15	C53D5.1	D2089.4	Y47D3A.6	T25G12.2
C32F10.2	K07A9.3	Y39A1A.23	C54E10.2	E01H11.1	Y54G2A.35	Y105E8B.1
C34B2.11	K07C5.4	Y39A3CL.2	C54E4.4	F10E9.6	Y59A8B.6	Y105E8B.5
C34B4.1	K07C5.9	Y39E4B.1	C56E10.1	F13C5.5	B0464.4	Y108G3AL.3
C35B1.2	K08A2.5	Y39E4B.7	CC4.2	F14D12.4	C17D12.2	Y116A8C.10
C36B1.1	K09D9.11	Y39G10AR.2	F02E11.2	F21D12.1	F17B5.2	Y17G7B.3
C45E1.4	K10G6.3	Y41D4B.13	F08B1.1	F37C12.9	F49E11.1	Y18H1A.3
C45E5.6	K11D12.10	Y41G9A.4	F09E10.8	F44G4.8	F55C7.7	Y71G12A.3
C45G7.5	K11E4.4	Y43B11AR.4	F09E8.3	F45E1.3	F58E10.1	H06H21.10
C48A7.2	K11E8.1	Y47D3A.17	F09E8.7	F54H5.4	K01A6.6	H31B20.2
C48B4.2	M01A8.2	Y47D3A.21	F10C1.2	F55A12.9	T03G6.2	M02B1.3
C50H2.2	M01B2.6	Y47D3A.4	F10D7.1	H08M01.2	T23E7.2	R10E9.1
C52A10.1	M01H9.4	Y47D3B.9	F10G7.9	H10D18.5	Y48G8AL.9	R90.5
C54E4.2	M02B7.5	Y47G6A.11	F10G8.7	H16O14.2	Y55D5A.5	T04C9.4
C54G10.3	M03A1.3	Y47G6A.19	F13B9.6	K06A1.6	F34D10.2	W03D8.6
E01G4.2	M03A1.6	Y47H9C.4	F13C5.1	M117.1	R13H4.1	W06F12.1
E02H1.7	M03C11.8	Y48B6A.3	F16B3.1	R06B10.4	W07E11.1	Y105E8A.10
E02H4.3	M04G12.1	Y48C3A.12	F22D3.2	R07G3.1	Y111B2A.19	Y39H10A.6
F02E8.6	M70.5	Y48E1B.5	F32B4.4	T01A4.1	Y54G2A.31	Y48G9A.9
F02E9.2	R02C2.4	Y48G10A.3	F36H2.1	T04A6.3	ZK131.11	W01F3.1
F07A11.6	R03H10.2	Y48G8AL.5	F40E3.5	T04A8.5	R06C1.4	W01G7.1
F07A5.7	R05F9.12	Y48G9A.8	F42G4.3	T05H10.7	Y39H10A.3	W02B12.4
F09A5.4	R06A4.7	Y50D7A.1	F43C9.2	T23B5.3	Y73E7A.3	Y73F8A.24
F09E5.5	R06B10.5	Y51F10.5	F46F2.2	T26C5.3	C04A2.3	Y75B7AL.3
F10C1.7	R08E3.2	Y51H1A.2	F49E2.5	T28F12.2	Y43F8B.2	Y75B8A.8
F10D7.5	R10E11.1	Y52B11A.4	F52G2.2	W04D2.3	C23H4.1	Y32G9B.1
F12F6.3	R11G1.2	Y53F4B.21	F52H3.7	Y111B2A.22	T25E12.4	F31D5.3
F13D12.7	R12E2.3	Y53G8AM.8	F53A10.2	Y111B2A.8	Y54E10A.2	F32A7.3
F13D2.1	R13.4	Y53H1A.4	F53A3.4	Y119D3B.15	ZK909.2	F33E2.2
F13G3.10	R13H7.2	Y54E10A.11	F53C11.5	Y18D10A.6	F28B4.2	T19C3.4
F15D4.1	R144.7	Y54E10A.9	F53E10.2	Y39A1B.3	F31B12.1	T19D12.6
F16A11.3	R74.2	Y54E10BR.3	F53F4.7	Y39B6A.19	F55H2.2	T19H12.5
F16D3.2	R74.5	Y54E10BR.8	F53H10.2	Y39E4B.8	T21C12.1	Y61A9LA.3
F16H9.1	T02C5.5	Y54F10BM.9	F54D5.12	Y40B1A.3	F29G9.4	Y62E10A.20
F17E5.1	T03E6.7	Y54G11A.1	F55A8.1	Y40B1A.4	W03F11.6	Y67D2.3
F18G5.2	T04B2.7	Y54G11A.10	F57B9.10	Y45F10A.6	Y105E8A.24	R13H8.1
F19C7.8	T04C4.1	Y54G2A.28	H05C05.2	Y45F10B.10	E01F3.1	T04C9.1
F20D1.3	T05A1.3	Y55B1AL.3	H21P03.3	Y47D3A.27	C27H6.1	T12A7.2
F20H11.1	T05A8.3	Y55B1BR.4	K02G10.1	Y50D4C.1	E03G2.1	F32H2.6
F22D6.5	T06F4.1	Y55F3BL.2	M03C11.3	Y54F10AL.2	T25C12.1	F46A9.6
F25H2.1	T08A9.11	Y55F3BR.2	M03F4.3	Y71H2AM.11	W03G11.4	F57A8.1
F25H5.1	T11F9.12	Y55F3C.3	M106.2	Y73F8A.25	C44B12.2	F48A11.4
F25H5.3	T12A7.5	Y56A3A.30	R02E12.4	Y76A2A.2	W02C12.3	F49C12.7
F26G1.6	T12F5.5	Y57A10A.22	R05F9.5	C07G1.3	Y62E10A.13	F52A8.4
F26H9.2	T13G4.3	Y57G11C.22	R05H10.5	C14A11.3	Y67D8C.10
F27D9.7	T13H5.1	Y57G11C.24	R08D7.6	C14B4.2	F15D4.8
F28B3.8	T14G10.2	Y57G11C.31	R08E3.3	C49A1.4	M106.1
F31C3.2	T16H5.1	Y59A8B.1	R11B5.1	C52E12.2	K09E2.2
