# Supplementary material for: Transcriptome analysis for Caenorhabditis elegans based on novel expressed sequence tags
Source: BMC Biol. 2008 Jul 8;6:30. doi: 10.1186/1741-7007-6-30 (PMC2474577; doi:10.1186/1741-7007-6-30)
Supplement: Additional file 4 — Genes with five or more intronic 454 expressed sequence tags only. *A more recent WormBase (WS180) added new genes within the introns where these expressed sequence tags map [file 1741-7007-6-30-S4.xls]

## Sheet: Sheet1
Gene	EST count
F57A8.1	5
R12A1.2	5
T26C5.3	5
W09B12.1	5
Y95B8A.2	5
T19A6.1*	7
T22B7.3	8
Y47D3A.6	8
Y48G8AL.9	8
K01A6.6	9
Y51F10.3	9
C52E12.2	10
F17B5.2*	10
Y111B2A.19	10
Y54E10A.2	12
Y48C3A.3	14
F31B12.1*	16
F25C8.5	18
F59D12.2	20
Y40B1A.3	22
W03G11.4	24
K09E2.2*	258
