# Supplementary material for: Transcriptome analysis for Caenorhabditis elegans based on novel expressed sequence tags
Source: BMC Biol. 2008 Jul 8;6:30. doi: 10.1186/1741-7007-6-30 (PMC2474577; doi:10.1186/1741-7007-6-30)
Supplement: Additional file 5 — Genes with 5'-end 454 expressed sequence tags with over 90% alignment. [file 1741-7007-6-30-S5.xls]

## Sheet: Sheet1
Gene	Representative ESTs	Coverage	Chr	Start	End
F53G12.10	152448_3879_2322	0.99	I	110960	111083
Y54E10A.11	301907_2399_3686	0.94	I	3192677	3192733
Y44E3A.1	070322_3838_3894	0.98	I	3338331	3338416
T28F2.5	079169_3738_2121	0.96	I	3646963	3647040
D1007.12	190033_1672_0782	0.98	I	4585072	4585154
T23H2.5	301994_3239_3547	0.93	I	6458439	6458483
K07A1.3	197598_0647_3949	0.98	I	9588014	9588081
F15D3.1	045651_1155_2372	0.97	I	11557740	11557805
Y87G2A.8	122546_3777_2961	0.91	I	13576231	13576311
Y54E5A.8	121670_0289_0407	0.97	I	14716596	14716637
K07E8.7	097858_4018_3861	0.92	II	650330	650457
F11G11.2	056318_3819_0097	0.97	II	4881628	4881670
M176.2	072497_3395_0584	0.96	II	9416299	9416385
R166.5	070819_3720_2380	0.94	II	10554914	10554989
C06A1.1	020572_1346_1112	0.93	II	10563275	10563322
F13D12.10	093351_3739_0577	0.99	II	11713818	11713924
Y48C3A.9	112909_1412_2093	0.97	II	13330678	13330724
E01G4.1	140118_2162_2476	0.96	II	13447473	13447573
E01G4.3	315865_1375_0672	0.93	II	13461939	13462020
R06A4.8	192897_0304_1748	0.98	II	14357381	14357450
Y54E2A.8	192659_1349_3400	0.95	II	14778196	14778327
cTel54X.1	238760_2615_2432	0.98	III	2896	2987
F23H11.7	201760_1402_2192	0.97	III	919392	919434
Y22D7AL.8	016573_2779_3228	0.98	III	1589344	1589413
Y54F10BM.2	089984_3287_0109	0.94	III	2314421	2314468
Y71H2AM.5	068971_1178_2758	0.96	III	2786105	2786157
C56G7.3	217219_0273_1550	0.93	III	3389906	3389951
C32A3.2	257866_0892_2558	0.94	III	3630522	3630635
T04A8.16	248741_3621_0055	0.94	III	4703959	4704034
ZC155.2	140759_3186_0183	0.95	III	5219198	5219344
B0336.4	040193_3111_4019	0.95	III	5698498	5698577
B0336.10	029037_2526_0575	0.96	III	5706032	5706082
C13B9.1	266984_3553_2066	0.96	III	6628890	6628975
F56C9.10	289981_0837_0064	0.95	III	7335006	7335076
C07A9.11	122420_1764_2934	0.98	III	9720166	9720243
C24H11.6	034214_1318_3144	0.97	III	11774942	11775033
Y111B2A.5	276329_0392_2583	0.92	III	12509743	12509811
C18H7.2	101523_3654_1229	0.98	IV	606344	606394
Y38F2AR.5	052307_1214_1084	0.98	IV	2358910	2358978
Y94H6A.7	202400_3665_1498	0.95	IV	2715822	2715903
Y54G2A.2	248526_2298_2823	0.94	IV	2788542	2788691
Y73B6BL.27	262441_1309_0715	0.94	IV	6473163	6473219
Y73B6A.3	033321_0914_1892	0.97	IV	6740219	6740286
B0564.1	162525_0822_2560	0.96	IV	13098903	13099017
M199.8	205072_2622_2553	0.97	IV	15133915	15133981
Y116A8C.13	095947_0964_3329	0.99	IV	16950019	16950131
R13D11.3	246164_3253_0620	0.98	V	813533	813590
F16B4.1	297418_2843_2832	0.94	V	1610136	1610211
C03G6.3	114905_3111_2234	0.98	V	7370589	7370672
B0222.9	049354_1839_0425	0.92	V	9172767	9172805
T19B10.6	280786_0484_3506	0.98	V	11238759	11238867
Y69H2.6	175508_3792_1898	0.94	V	18689545	18689638
F19B2.5	130124_1714_1199	0.98	V	20158566	20158647
T14F9.2	201096_1311_1752	0.97	X	2233880	2234011
T07D1.2	045677_3863_3284	0.96	X	2439121	2439183
F40F4.3	234349_1842_1634	0.94	X	3259060	3259159
T22B7.8	113708_2445_2736	0.95	X	5637788	5637881
F13D11.1	007942_1082_2737	0.95	X	5829382	5829447
C54D1.4	310220_1670_2940	0.95	X	7143800	7143933
T21E8.5	179032_2472_2466	0.99	X	10886145	10886250
D1053.1	062330_0549_1750	0.98	X	11727691	11727784
F18H3.5	244204_1166_0790	0.92	X	13518775	13518833
R01E6.3	159283_0857_3370	0.95	X	13542492	13542538
F01G12.5	064055_0725_0720	0.9	X	16389219	16389283
K05G3.3	012083_3344_3045	0.92	X	16487423	16487461
T01C8.2	025461_2111_1245	0.95	X	16786356	16786395
F35B3.7	095019_1843_2676	0.96	X	17042828	17042887
F11C7.5	018184_3514_2516	0.96	X	17421320	17421379
