# Supplementary material for: Transcriptome analysis for Caenorhabditis elegans based on novel expressed sequence tags
Source: BMC Biol. 2008 Jul 8;6:30. doi: 10.1186/1741-7007-6-30 (PMC2474577; doi:10.1186/1741-7007-6-30)
Supplement: Additional file 6 — List of genes with exon-intron boundary 454 expressed sequence tags. [file 1741-7007-6-30-S6.xls]

## Sheet: Sheet1
Gene	EST	Coverage	Chromosome	Start	End
C01H6.3	325133_1458_1941	94	I	7209455	7209544
C09D1.1e	109326_2388_0529	97	I	4046095	4046177
C32E8.10c	300370_3259_1303	98	I	3800947	3801032
C36B1.4	033125_0196_0283	91	I	8727166	8727236
C44E4.4	189882_1613_3015	98	I	4635586	4635645
C47B2.4	016692_1344_1304	97	I	12967582	12967629
D1007.12	049589_3235_0226	94	I	4586051	4586101
F07A5.7	050063_2316_3311	91	I	7381369	7381411
F20G4.3	053992_2412_3891	97	I	7933685	7933764
F25H2.11	183024_3724_3008	92	I	10569401	10569441
F29D11.1	021446_1682_1305	95	I	7614330	7614421
F36A2.4	307907_3337_0696	90	I	8811444	8811559
F37F2.2	299294_2478_1770	94	I	1442453	1442578
F40E3.5	292318_1257_1079	96	I	2648074	2648207
F44F1.5	109527_4055_2086	95	I	13258363	13258444
F52B5.6	065789_1217_1992	96	I	8329249	8329297
F53G12.10	158023_0229_0338	95	I	111087	111199
K04G2.9	202672_1586_2517	97	I	8055548	8055622
M01B12.5b	045039_0513_3160	97	I	3095847	3095942
M01D7.7b	191351_3049_3778	98	I	1837746	1837807
R06A10.2	022464_3340_1428	95	I	1070460	1070549
R06C1.1	182392_1562_0249	94	I	11916301	11916388
R12E2.3	039615_2586_1256	94	I	4176532	4176581
T05F1.6	045596_1281_1809	95	I	9631058	9631130
T19A6.3	010566_3187_2612	92	I	8400409	8400490
T22C1.11	209187_2384_2669	94	I	7966952	7967016
T23H2.3	017856_3389_1270	93	I	6444991	6445105
W02B9.1b	193446_0845_0404	95	I	11112509	11112652
W03F11.2	292486_0830_1981	94	I	2228372	2228438
W03F11.6a	107194_3793_3244	98	I	2207802	2207944
W09C5.6b	294097_0421_2760	98	I	13653465	13653525
W10C8.2	067842_2705_1074	98	I	2824820	2824931
W10D5.2	036408_2715_0802	95	I	9108464	9108508
Y105E8A.19	121014_3208_2550	98	I	14482771	14482900
Y105E8A.26b	338061_0666_0689	95	I	14544581	14544624
Y106G6H.3	017922_1330_1539	95	I	10436459	10436501
Y18D10A.6a	025097_1096_2573	90	I	12825397	12825437
Y23H5A.5b	222599_2440_2449	98	I	2609018	2609150
Y37E3.16	123372_1731_2752	98	I	2116902	2116988
Y40B1A.4	166566_1558_2552	90	I	13362461	13362512
Y40B1B.7	125336_1413_2199	97	I	13426568	13426653
Y47G6A.11	251317_3469_3058	98	I	3450800	3450931
Y48G1C.8	115495_1861_3748	97	I	106420	106490
Y48G8AL.13	059360_0598_2282	98	I	1223941	1224002
Y48G8AL.8a	286189_2248_2400	94	I	1157416	1157540
Y51F10.4a	179576_1852_1710	95	I	1935003	1935083
Y52B11A.10	250919_0828_1773	94	I	11052147	11052303
Y52B11A.3b	062658_3285_0734	97	I	10972202	10972279
Y54E10A.11	096005_1953_1796	90	I	3182997	3183113
Y54E10A.2	048019_0122_3109	96	I	3242458	3242550
Y65B4BR.5b	204260_3711_0392	94	I	535900	535949
Y6B3B.5a	091046_0523_1096	92	I	13752263	13752344
Y71A12B.10	089066_2775_3600	98	I	13960236	13960365
Y71G12B.11b	102833_0609_1338	97	I	1732983	1733030
Y92H12A.5	251714_3315_1508	98	I	1502567	1502694
ZC434.7	076813_0632_3630	90	I	10346306	10346427
ZK256.1c	039539_0934_1990	96	I	13011483	13011561
ZK858.4	246913_3327_3683	99	I	9134025	9134147
B0334.3a	144182_3047_1078	95	II	11491370	11491442
C05C10.7	077550_2215_1347	98	II	9938289	9938367
C08G5.5	241667_3798_2531	96	II	756472	756588
C09H10.2	107988_2188_2537	94	II	11096559	11096595
C14A4.3	211034_2107_2882	94	II	10584876	10585031
C31C9.1a	328762_3691_2554	90	II	13636116	13636163
C41C4.6	257564_3779_2224	97	II	8134104	8134214
F09E5.15	041368_0207_3070	92	II	5379252	5379291
F10G7.3	198281_2169_1396	98	II	4702906	4702977
F12E12.11	099807_1019_3774	95	II	3744458	3744522
F13D12.6	052819_1036_3099	97	II	11742427	11742515
F15D4.8	300348_3303_2407	91	II	13235320	13235399
F35D11.11a	187585_0455_2814	97	II	4629379	4629451
F41G3.1	055188_1877_2331	96	II	6764969	6765024
M106.1	008267_0448_0524	92	II	10831924	10831973
M106.3	112126_3511_3937	95	II	10856137	10856198
R06A4.7	031167_0897_3256	97	II	14387412	14387480
R06A4.8	016361_1497_2519	97	II	14355790	14355834
R06F6.8a	111785_3517_2576	95	II	10815402	10815446
T01B7.5a	089430_0843_1534	96	II	8717360	8717411
T27F7.3a	136644_1372_2501	92	II	4991042	4991092
VM106R.1	011671_3228_2910	94	II	10827786	10827888
W02B12.2	099975_0684_1574	97	II	11451350	11451393
W04H10.3b	307256_3283_2598	94	II	600710	600762
Y17G7B.10a	023905_1819_1567	95	II	12049509	12049582
Y38E10A.6a	237564_0612_3497	94	II	12591650	12591804
Y43H11AL.1	166523_1484_2819	94	II	227842	227969
Y48C3A.14	158846_0217_1090	94	II	13399774	13399881
Y48C3A.20	019085_2524_3592	98	II	13374967	13375035
Y48C3A.9	238853_0338_3037	94	II	13329176	13329294
Y51H1A.3b	256461_0636_0197	95	II	13874890	13874936
Y53C12A.3	026071_4048_1481	91	II	9704791	9704885
Y54G11A.10	258858_2883_3101	97	II	14348909	14348976
Y6D1A.2	237757_2641_2361	94	II	11818136	11818267
ZK1321.2f	321918_1693_1352	97	II	9765652	9765717
C05B5.3	253417_2718_2952	91	III	9996310	9996365
C14B9.7	069325_0954_0900	92	III	8129720	8129757
C23G10.6	173440_0286_1334	97	III	6194084	6194129
C27F2.9	027103_3308_0891	94	III	4961739	4961874
C28H8.2	220613_2379_0577	97	III	5923790	5923901
C29E4.3a	281897_1691_2487	92	III	7934103	7934181
C32A3.3b	071297_1383_3704	96	III	3641990	3642040
C48B4.1	079357_2774_0549	93	III	9587607	9587664
C48B4.3	030678_2452_0893	99	III	9581042	9581143
F09F7.5b	188379_0962_0195	90	III	5551188	5551265
F20H11.3	347705_0104_1009	95	III	6606086	6606200
F25B5.3c	135068_1367_1028	93	III	5950044	5950087
F27B3.7	004964_1821_1545	93	III	6563495	6563541
F34D10.6	062414_3105_2923	97	III	3756300	3756366
F37C12.1	064472_3684_3991	94	III	7187682	7187793
F40F12.5	341684_0968_1598	98	III	9899038	9899097
F53A3.3	229485_0771_2282	90	III	1950728	1950769
F54C4.3	222250_2598_2269	90	III	73469	73598
F56A8.7b	258527_1440_0194	90	III	13283607	13283684
F57B9.6a	337988_1609_2767	95	III	6931225	6931263
H04J21.1	118276_0145_1331	90	III	2367327	2367441
H06I04.3c	106717_1835_1013	98	III	3081153	3081206
H06I04.4a	282888_0812_3120	91	III	3068563	3068608
H38K22.5a	026733_1589_2008	97	III	4327504	4327543
K10F12.3a	242467_3447_0110	93	III	367408	367496
M03C11.3	295055_0416_1307	90	III	10409654	10409739
R07E5.10	045452_0638_2300	97	III	4417561	4417636
R10E11.1a	305048_2955_4036	95	III	9773769	9773831
R12B2.5b	102917_0437_0780	94	III	5830948	5831032
R144.5	034396_0119_3701	95	III	5000741	5000802
R144.7a	259320_0550_1483	90	III	5011898	5011941
R144.7b	113365_3568_0835	98	III	5017357	5017408
R17.2	120061_1555_0792	99	III	10840037	10840139
T10F2.1b	142425_1342_0754	93	III	5163413	5163519
T12D8.9b	070259_3423_0462	96	III	13616968	13617034
T20B12.6a	023525_1137_2724	90	III	7373402	7373478
T28D6.5a	065041_3033_3105	90	III	11338990	11339047
W05G11.5	163813_1800_2004	94	III	61026	61097
W06F12.1b	159721_0306_0838	95	III	13717895	13717968
W07B3.2a	289130_2355_2157	98	III	347013	347078
Y111B2A.11	186729_3130_3002	91	III	12606002	12606102
Y39A3CL.5b	167310_0996_4037	97	III	1814337	1814413
Y54F10AL.1a	217733_2959_0879	94	III	2487792	2487880
Y54F10AM.2a	044940_1949_0903	98	III	2554941	2554999
Y55B1AR.1	047243_3334_3729	90	III	600030	600085
Y55D5A.5	244599_2957_2952	97	III	3004882	3004976
Y56A3A.4	244179_3599_2970	97	III	11865588	11865726
Y56A3A.7	218518_0597_0124	91	III	11940959	11941059
Y66D12A.23	031702_2153_2902	98	III	11491503	11491581
Y75B8A.8	171336_2108_3166	94	III	12168945	12169016
ZK1010.1	098370_1315_0064	93	III	12978001	12978047
B0001.4	235817_3595_3022	94	IV	12135508	12135545
B0035.4	140078_3168_0583	90	IV	11315469	11315531
B0035.5	071112_3384_1886	98	IV	11318192	11318242
B0350.2c	092329_3147_1601	93	IV	5987436	5987508
B0564.4	251696_1246_3410	94	IV	13111348	13111483
C39H7.4	145794_1813_3494	99	IV	5612534	5612643
C43F9.8	228825_1608_3384	97	IV	10577925	10577960
C43G2.2	136802_1352_0889	96	IV	6572080	6572155
C44B12.2	197992_0599_1517	97	IV	1110007	1110129
C46A5.3b	040450_3474_1897	97	IV	7754593	7754636
C46C2.1b	313692_1224_3165	97	IV	9208443	9208567
F33D4.7	093097_2640_3561	99	IV	7709178	7709289
F38A1.8	182131_0069_1085	97	IV	1236585	1236654
F40F11.2	182024_1120_3162	98	IV	11594818	11594899
F42C5.8	074588_3586_3826	90	IV	7313182	7313220
F52C12.4	109385_2268_1951	98	IV	1942778	1942840
H01G02.1	188144_3894_3255	98	IV	11803423	11803493
H01G02.3a	155443_3449_3501	94	IV	11784204	11784286
JC8.5	130861_3782_3742	97	IV	13245404	13245540
K11H12.6	101488_2126_2820	97	IV	668270	668372
K11H12.8b	246776_0734_1388	97	IV	657344	657381
M04G7.3b	264089_3506_3128	97	IV	463749	463788
T01G1.2	221650_0792_1431	96	IV	11355011	11355116
T12A7.5	098598_3034_0936	97	IV	11784239	11784286
T13F2.1	091100_3802_3922	93	IV	9800661	9800703
T19E7.2a	019812_4025_3066	98	IV	5655081	5655193
W02C12.3a	155660_1334_3797	95	IV	4018576	4018665
Y116A8A.10	087952_3999_2956	98	IV	16846258	16846336
Y116A8A.9	182568_0953_1913	93	IV	16848162	16848301
Y116A8C.3	240519_3967_1454	97	IV	16916844	16916940
Y116A8C.30a	083121_0603_3652	96	IV	17102004	17102126
Y11D7A.14	080559_0632_1465	99	IV	9275064	9275185
Y37E11AL.1	288160_2881_1350	96	IV	3714655	3714785
Y37E11AM.1	069681_0049_1144	96	IV	3735029	3735190
Y41D4B.21	278751_1218_2554	92	IV	1639557	1639669
Y51H4A.15a	125060_0905_1817	96	IV	16656478	16656603
Y54G2A.2a	076103_0264_3342	92	IV	2788850	2788914
Y54G2A.31	111417_1714_1912	96	IV	2922986	2923118
Y54G2A.5b	179786_0935_1023	97	IV	2888968	2889044
Y55F3AL.1	020022_3160_1829	96	IV	973887	973966
Y55F3BL.1	027297_3033_3419	94	IV	802042	802078
Y57G11A.1b	144342_2130_2532	91	IV	14488117	14488188
Y62E10A.11	115342_2111_3363	98	IV	13387211	13387328
Y62E10A.12	093695_1009_2811	95	IV	13387615	13387715
Y62E10A.13b	292169_3122_1304	98	IV	13396687	13396773
Y62E10A.13d	030047_2162_1964	95	IV	13390570	13390653
Y69A2AR.18a	196096_2656_2173	96	IV	2497314	2497367
Y69A2AR.22	052381_1385_2943	97	IV	2507880	2507924
Y73F8A.23	221985_1862_3820	98	IV	15443051	15443133
ZC410.7a	015534_1623_2661	94	IV	9093812	9093869
B0399.1d	099621_3573_1356	98	V	19590656	19590713
C06H2.3	185070_0235_3348	95	V	11128065	11128174
C08B6.7	267863_3015_1462	94	V	10130603	10130676
C14C6.5	066493_1733_1055	92	V	537176	537246
C51F7.1	163121_2262_0974	98	V	12303148	12303258
CD4.9	063721_3550_3976	98	V	5609007	5609077
F02D8.4	258493_3541_2502	97	V	14984811	14984928
F13A2.1	245551_3482_3947	95	V	4381434	4381541
F21H7.9	233569_1824_3854	98	V	16253319	16253432
F36D4.5b	079812_3449_0038	96	V	9420156	9420236
F39G3.8	246341_2692_1476	99	V	4729934	4730033
F44C4.4a	216995_1661_3212	92	V	6607269	6607323
F57A8.6	263817_1818_3517	92	V	10072741	10072791
F58E10.1b	171145_0986_3923	99	V	13995392	13995521
F58H1.3a	346729_0153_1497	93	V	11934732	11934816
F59A1.12	022951_1479_2895	96	V	17666911	17666962
K02E11.9	316412_1138_0810	91	V	14248598	14248688
K03B8.8	154620_3441_1524	99	V	11410630	11410733
K07C11.10	050085_2313_2543	98	V	8226504	8226566
K09H11.1	033924_0318_3417	92	V	5748577	5748636
K10C9.3	215970_2784_2362	98	V	1067512	1067572
R01B10.1a	109059_1686_2380	97	V	6045068	6045114
R12A1.2	240978_0639_2982	99	V	1402369	1402483
R13D11.3	152429_0608_2382	94	V	814403	814476
R90.5	031512_1994_1119	96	V	12884343	12884426
T01D3.5	132718_1587_3062	95	V	13713200	13713293
T04C12.1	084280_1644_1735	96	V	11059430	11059547
T04C12.4	082923_1108_3346	93	V	11071496	11071538
T08B1.2b	170645_3990_1352	96	V	1989756	1989882
T10B5.4	060709_0771_2169	96	V	1870813	1870887
T19B10.11	077275_3777_3089	98	V	11245560	11245628
T19F4.1a	277275_1219_2249	99	V	6872207	6872328
T22H9.2b	112902_1017_0879	96	V	350363	350450
T23B12.7	131492_3678_1600	95	V	8461677	8461757
T25F10.6b	020248_3554_3649	90	V	6765589	6765645
T27F2.1	028659_3234_2682	94	V	11649843	11649893
T28F12.2a	122003_0109_1711	92	V	4497393	4497490
W02F12.4b	038940_2905_1720	97	V	6706608	6706652
W06A7.3c	156592_3175_3856	97	V	14834367	14834404
W07A8.3	099381_0570_1783	96	V	20726832	20726884
W08A12.1a	242265_1236_1500	95	V	3697219	3697312
Y113G7B.24	177509_1694_1932	95	V	20232633	20232734
Y116F11B.12a	014824_0725_2251	97	V	19878261	19878297
Y38H6A.2	225562_0793_2363	96	V	20326092	20326167
Y40B10A.1a	041190_0512_3614	97	V	2068927	2069018
Y40B10A.1b	133328_1813_0995	92	V	2068970	2069018
Y40G12A.2	204257_0922_0166	95	V	6508721	6508838
Y45G12B.2b	032244_0214_3729	90	V	2696943	2696990
Y50D4C.6	233845_0235_2374	94	V	948316	948429
Y59A8B.23	239310_3905_2556	93	V	17956371	17956414
Y60A3A.1	068761_0601_1350	98	V	19994376	19994467
Y75B7AL.4a	047373_0963_1602	98	V	1375290	1375361
ZK105.6	254113_2928_0844	97	V	7722648	7722724
C17H11.6c	119306_3588_1822	93	X	8203607	8203692
C18B2.3	241205_0872_0329	93	X	3602903	3602945
C23F12.1a	110130_2280_1647	96	X	9416607	9416695
C23H4.1	033166_0473_3793	98	X	12200422	12200499
C24A8.3	166437_0398_4016	91	X	4306353	4306416
C26B9.5	111479_3950_0808	94	X	5331473	5331511
C29F7.6	217861_0361_0243	92	X	13440430	13440480
C31E10.6	057308_3205_1969	90	X	13998656	13998696
C36E6.3	111856_2528_1394	95	X	17460654	17460694
C44C10.9	231280_2440_1405	97	X	11714454	11714565
F01E11.4	222346_2383_0091	98	X	6994919	6994988
F07D10.1	082772_2098_3877	93	X	2242118	2242162
F08C6.7	189464_1415_2479	97	X	7573240	7573318
F10D7.1	240350_1126_2292	97	X	17362410	17362534
F15G9.4a	217772_1252_2631	93	X	9733043	9733146
F18E9.3	251894_3091_0117	90	X	8587647	8587696
F20B6.4	298024_3127_1715	96	X	4194201	4194252
F27D9.7	256397_1421_0341	96	X	7667513	7667588
F41G4.7	301624_2514_0422	98	X	16834814	16834924
F42E11.4	177652_1797_1741	92	X	11377319	11377371
F49E2.5j	078371_3592_1215	94	X	9557315	9557389
F52G3.3	130399_1113_1034	98	X	16945573	16945653
F54G2.1a	034146_0115_3651	96	X	2624083	2624168
K09E2.3	095753_3621_4005	99	X	8677501	8677621
M02E1.1b	319104_2520_3790	92	X	330118	330236
M02E1.3	110556_2928_3277	93	X	322866	322913
T03G11.4	166454_1929_1342	98	X	5166001	5166079
T07D1.4	293728_0426_4054	94	X	2446972	2447060
T13C5.5b	062292_0399_2965	98	X	6205239	6205313
T13G4.3	052923_0813_1222	95	X	1175722	1175837
T23E7.2c	288680_2226_0516	98	X	17679213	17679295
T25G12.7	224840_0299_2577	96	X	17234577	17234702
Y73B3A.4	024542_3681_0057	92	X	100991	101104
ZK154.1	122488_2586_2970	95	X	7780438	7780546
ZK154.6a	034897_3905_2210	94	X	7792585	7792695
ZK470.2a	283592_1003_3523	94	X	4145310	4145422
ZK899.1	222883_2665_2466	98	X	9447343	9447417
