# Supplementary material for: Transcriptome analysis for Caenorhabditis elegans based on novel expressed sequence tags
Source: BMC Biol. 2008 Jul 8;6:30. doi: 10.1186/1741-7007-6-30 (PMC2474577; doi:10.1186/1741-7007-6-30)
Supplement: Additional file 7 — 166 intergenic regions with both first larval stage 454 expressed sequence tags and first larval stage SAGE. [file 1741-7007-6-30-S7.xls]

## Sheet: Sheet1
Count	Chromosome	Intergenic start	Intergenic end	EST count
1	III	2571536	2573215	389
2	II	8783559	8790478	119
3	X	16927937	16944791	102
4	II	9749886	9750425	91
5	III	8935324	8944721	69
6	II	11100234	11100888	67
7	I	11158821	11167535	64
8	II	5956644	5961678	58
9	V	6015505	6015886	44
10	II	15226621	15230280	40
11	X	5631778	5637845	25
12	III	11306329	11306755	20
13	I	1841201	1842444	20
14	III	12532167	12538864	19
15	III	6365405	6366631	18
16	X	837757	838677	17
17	III	4098100	4121436	17
18	X	15996852	16013569	16
19	X	3245969	3247206	15
20	I	4777718	4790664	14
21	III	1917217	1927666	13
22	III	10210871	10211034	13
23	IV	5072219	5083291	9
24	I	1534237	1543526	9
25	X	1106039	1108064	8
26	IV	6073948	6075284	8
27	X	1893266	1896848	7
28	V	20765377	20769027	7
29	III	3112205	3112793	7
30	III	12130215	12152775	7
31	II	8617527	8620470	7
32	I	622190	631097	7
33	V	8611073	8618842	6
34	V	6361567	6363236	6
35	V	2129824	2131340	6
36	IV	6323470	6324165	6
37	IV	3747301	3748252	6
38	III	13367623	13371051	6
39	II	10200729	10206628	6
40	X	7260324	7265601	5
41	X	15142263	15157524	5
42	V	949679	951435	5
43	IV	8916060	8916867	5
44	III	3059869	3061194	5
45	III	10505107	10505917	5
46	II	5246811	5253407	5
47	II	11162247	11171658	5
48	I	1189653	1193160	5
49	X	2378646	2382685	4
50	X	17399266	17401484	4
51	X	15651138	15666680	4
52	X	11961431	11965884	4
53	V	995234	998276	4
54	V	20059390	20071167	4
55	V	19811363	19817614	4
56	V	1765100	1765666	4
57	IV	6034522	6053782	4
58	III	13693687	13701869	4
59	III	11750049	11754158	4
60	III	11123002	11131653	4
61	II	6174398	6179910	4
62	I	9862287	9863587	4
63	I	11601593	11604599	4
64	X	3829280	3840891	3
65	IV	1991719	1993090	3
66	IV	15275766	15287981	3
67	II	5295565	5312091	3
68	I	5533713	5542633	3
69	I	14951551	14953474	3
70	I	13470336	13471772	3
71	X	9212078	9213885	2
72	X	9066527	9073736	2
73	X	4620394	4629027	2
74	X	3147079	3151136	2
75	X	16396864	16399125	2
76	X	11484190	11487719	2
77	X	10682682	10691868	2
78	V	9945695	9951026	2
79	V	9227223	9227512	2
80	V	20684745	20685992	2
81	V	19431155	19437748	2
82	V	19100900	19102238	2
83	V	10013388	10020343	2
84	IV	7384736	7385064	2
85	IV	633942	649665	2
86	IV	4488792	4495928	2
87	IV	4414672	4422332	2
88	IV	3834318	3839714	2
89	IV	3766821	3792204	2
90	IV	3639815	3644927	2
91	IV	2678145	2680283	2
92	IV	2146396	2148013	2
93	IV	12134890	12135438	2
94	IV	10158705	10161979	2
95	III	5915103	5917590	2
96	III	3431338	3438998	2
97	III	2824657	2827060	2
98	III	1006203	1010540	2
99	II	8212676	8214722	2
100	II	3993802	4004883	2
101	II	2852592	2864528	2
102	II	232740	233394	2
103	II	12259294	12264081	2
104	II	11189350	11213623	2
105	II	1088522	1092006	2
106	II	10738079	10739091	2
107	I	9080015	9095948	2
108	I	6440899	6441869	2
109	I	3796686	3799126	2
110	I	3661047	3667126	2
111	I	10488978	10501587	2
112	X	9595831	9610496	1
113	X	8919361	8931178	1
114	X	8350998	8368478	1
115	X	7861249	7879714	1
116	X	7627791	7632034	1
117	X	6332567	6334254	1
118	X	5905304	5916991	1
119	X	3506352	3528799	1
120	X	2364648	2365693	1
121	X	17008275	17013376	1
122	X	15626539	15628718	1
123	X	13857237	13859028	1
124	X	13631037	13639797	1
125	X	12450739	12451278	1
126	X	12378272	12389717	1
127	V	7853687	7854800	1
128	V	5807318	5826644	1
129	V	18416654	18417542	1
130	V	1383068	1390992	1
131	V	13592788	13594305	1
132	V	12669411	12670715	1
133	V	12390415	12397656	1
134	V	11800350	11803726	1
135	IV	6385236	6396729	1
136	IV	4477054	4479686	1
137	IV	2382195	2384009	1
138	IV	14958876	14981590	1
139	IV	14869792	14879452	1
140	IV	11105790	11108621	1
141	IV	10994107	11004555	1
142	III	8450358	8474556	1
143	III	7841414	7842304	1
144	III	7465090	7465526	1
145	III	7314902	7316402	1
146	III	41970	57701	1
147	III	4178638	4179034	1
148	III	13172946	13187268	1
149	III	12459182	12466495	1
150	II	8994296	8994547	1
151	II	6721561	6730144	1
152	II	5448411	5453818	1
153	II	5261296	5270458	1
154	II	4745267	4749955	1
155	II	3813339	3814659	1
156	II	15165619	15166104	1
157	II	1368305	1369052	1
158	II	13473822	13482304	1
159	I	8736915	8737064	1
160	I	6797471	6798271	1
161	I	5917784	5921243	1
162	I	314990	318552	1
163	I	14565828	14567337	1
164	I	1424609	1433016	1
165	I	13766962	13773051	1
166	I	10505433	10507080	1
